# Supplementary material for: MOF-Engineered Platelet-Mimicking Nanocarrier-Encapsulated Cascade Enzymes for ROS Scavenging and Anti-Inflammation in Cerebral Ischemia–Reperfusion Injury
Source: Pharmaceutics. 2025 Nov 16;17(11):1478. doi: 10.3390/pharmaceutics17111478 (PMC12655722; doi:10.3390/pharmaceutics17111478)
Supplement: Supplementary file 1 [file pharmaceutics-17-01478-s001.zip]

Archive with 1 entries (1 files):
- pharmaceutics-3967091-supplementary.pdf
